# Supplementary material for: The intestinal stem cell/enteroblast-GAL4 driver, escargot-GAL4, also manipulates gene expression in the juvenile hormone-synthesizing organ of Drosophila melanogaster
Source: Sci Rep. 2024 Apr 26;14:9631. doi: 10.1038/s41598-024-60269-2 (PMC11053112; doi:10.1038/s41598-024-60269-2)
Supplement: Supplementary file 1 — Supplementary Tables S1 and S2. [file 41598_2024_60269_MOESM1_ESM.xlsx]

## Sheet: Supplementary Table S1
Supplementary Table S1
Raw data for Figure 2b,d
	Figure 2b
	esgts > GFP
	Anti-GFP antibody signal	anti-JHAMT antibody signal	anti-JHAMT antibody signal/anti- GFP antibody signal
	73.482	76.202	1.03702
	44.133	91.982	2.0842
	53.289	60.429	1.13399
	61.379	96.59	1.57367
	81.617	60.772	0.7446
	esgts > GFP, jhamt-IRKK
	Anti-GFP antibody signal	anti-JHAMT antibody signal	anti-JHAMT antibody signal/anti- GFP antibody signal
	68.77	21.743	0.31617
	32.169	11.004	0.342068
	37.229	20.288	0.544952
	42.025	7.614	0.181178
	41.948	22.011	0.524721
	Figure 2d
	Mature egg number
	esg-GAL4, tub-GAL80ts > GFP	esg-GAL4, tub-GAL80ts > GFP, jhamt-IRKK
	46	36
	47	29
	44	34
	58	25
	42	40
	46	37
	38	30
	22	38
	86	24
	52	27
	59	14
	38	16
	55	14
	54	22
	69	23
	43	34
	68	18
	72	16
	61	10
	38	32

## Sheet: Supplementary Table S2
Supplementary Table S2
Raw data for Figure 3c-g
	Figure 3c
	CA size (µm2)
	esg-GAL4, tub-GAL80ts > GFP	esg-GAL4, tub-GAL80ts > GFP, RasV12
	839.907	2020.58
	851.045	2037.68
	779.498	996.395
	579.214	1855.41
	781.476	1396.34
	564.58	1786.34
	1091.02	1517.56
	850.739	2061.26
	574.306	2052.99
	828.248	2388.49
	649.583	1470.91
	Figure 3d
	Number of CA cells
	esg-GAL4, tub-GAL80ts > GFP	esg-GAL4, tub-GAL80ts > GFP, RasV12
	20	27
	20	26
	22	23
	20	24
	18	24
	12	22
	18	28
	12	20
	12	28
	20	28
	18	28
	Figure 3e
	Expression level of Kr-h1
	esg-GAL4, tub-GAL80ts > GFP	esg-GAL4, tub-GAL80ts > GFP, RasV12
	1.02385	2.83628
	0.630252	3.84771
	0.723969	1.47836
	1.19251	3.14705
	1.79502	3.37292
	Figure 3f
	Expression level of jon25Bii
	esg-GAL4, tub-GAL80ts > GFP	esg-GAL4, tub-GAL80ts > GFP, RasV12
	1.39668	10.2817
	0.713013	3.18656
	1.76786	6.92589
	2.28469	16.2459
	0.248618	6.87805
	Figure 3g
	Expression level of obp99b
	esg-GAL4, tub-GAL80ts > GFP	esg-GAL4, tub-GAL80ts > GFP, RasV12
	0.99585	0.337744
	0.699308	0.0766272
	1.00975	0.179742
	0.910039	0.661586
	1.56266	0.05494
